# Supplementary material for: Betapapillomaviruses in p16-Negative Vulvar Intraepithelial Lesions Associated with Squamous Cell Carcinoma
Source: Viruses. 2023 Sep 19;15(9):1950. doi: 10.3390/v15091950 (PMC10537070; doi:10.3390/v15091950)
Supplement: Supplementary file 1 [file viruses-15-01950-s001.zip]

Archive with 2 entries (2 files):
- Supplemental Materials.pdf
- Supplemental_Data S3.xlsx
